# Supplementary material for: Development of a Sensitive Enzyme Immunoassay Using Phage-Displayed Antigen-Binding Fragments for Zearalenone Detection in Cereal Samples
Source: Foods. 2025 Feb 22;14(5):746. doi: 10.3390/foods14050746 (PMC11898766; doi:10.3390/foods14050746)
Supplement: Supplementary file 1 [file foods-14-00746-s001.zip]

Archive with 1 entries (1 files):
- foods-3470768-supplementary.pdf
